# Supplementary material for: Phase transition behaviour in yeast and bacterial populations under stress
Source: R Soc Open Sci. 2020 Jul 22;7(7):192211. doi: 10.1098/rsos.192211 (PMC7428260; doi:10.1098/rsos.192211)
Supplement: Supplementary Data Table 2 [file rsos192211supp2.xlsx]

## Sheet: Sheet1
			Supplementary Table 2
			Number of Doublings (Temperature)
	Days After Inoculation
T, N	1	2	3	4	5	6	7	8
37 °C	5.81812	6.17704	6.12085	6.15534	6.24396	6.16509	6.09151	6.25784	Mean
N=3	0.030857	0.0865391	0.0667836	0.0300107	0.0869365	0.0955759	0.0283693	0.0362212	STD
38 °C	5.89155	2.90353	5.96014	6.07601	6.12623	5.82148	5.96677	6.03718	Mean
N=4	0.0534368	0.0873979	0.234148	0.0710796	0.117695	0.143955	0.0980105	0.0899711	STD
38.5 °C	2.65486	0.951763	6.43525	6.16496	6.28729	6.06237	6.01118	6.05464	Mean
N=4	0.121014	0.178592	0.159213	0.117087	0.0979381	0.0979109	0.0511028	0.11487	STD
39 °C	2.77291	1.13062	4.90316	5.3236	5.75017	5.82484	5.57766	5.50565	Mean
N=4	1.6973	0.0580883	0.222381	0.244044	0.220495	0.151979	0.0625916	0.10194	STD
39.5 °C	2.50192	-0.424452	-0.0146813	-0.368598	0.620568	0.814488	2.54522	4.62002	Mean
N=3	0.0961883	0.152124	0.229256	0.217784	0.292683	0.338868	0.287553	0.613168	STD
40 °C	2.32412	-1.14627	-0.229783	-0.309482	0.079745	-0.0378814	-0.0655283	0.929821	Mean
N=4	0.150862	1.54008	0.11416	0.380016	0.303483	0.270301	0.137409	0.199423	STD
40.5 °C	2.56823	-0.453878	0.101904	-0.171811	-0.0068004	0.142686	-0.0628079	1.73442	Mean
N=3	0.0554537	0.0895376	0.155458	0.3578	0.385715	0.0911544	0.0573773	1.40908	STD
41 °C	1.66691	0.389863	-0.0433664	0.267209	-0.300811	0.309323	0.0649048	-0.00698654	Mean
N=3	0.308437	1.23453	0.0871038	0.246884	0.194524	0.206893	0.0525828	0.0828508	STD
41.5 °C	1.50424	-0.543259	0.0405429	-0.0563115	-0.338977	0.35274	0.133996	-0.0792721	Mean
N=3	0.18128	0.258115	0.269002	0.281909	0.0399877	0.125731	0.224734	0.200204	STD
42 °C	1.64412	-0.485789	-0.0444996	0.122475	-0.258807	0.364538	-0.00861805	-0.0600533	Mean
N=4	0.0842829	0.105366	0.0514932	0.0678243	0.079142	0.21028	0.0365326	0.134347	STD
42.5 °C	0.865382	-0.254526	-0.0719379	0.045795	-0.311025	-0.342574	0.458949	0.0594457	Mean
N=4	0.0347705	0.154126	0.176036	0.134189	0.0551468	0.0680182	0.0784381	0.102963	STD
43 °C	-0.420547	1.10072	-0.491713	0.543429	-0.482328	0.478337	-0.599455	0.151471	Mean
N=3	0.114045	0.0416448	0.0384404	0.830365	0.560735	0.375313	0.487257	0.344363	STD
43.5 °C	0.521808	-0.0333496	0.129946	-0.0377753	-0.389118	0.394501	-0.0672859	-0.297628	Mean
N=4	0.158353	0.11843	0.106541	0.0676466	0.146426	0.139565	0.100156	0.107446	STD
44 °C	-1.175	1.44985	0.0553448	-0.0611461	-0.0256319	0.0656675	0.0678976	-0.517824	Mean
N=3	0.397323	0.963288	0.763777	0.181692	0.314975	0.57407	0.179043	0.464586	STD
